# Supplementary material for: mOWL: Python library for machine learning with biomedical ontologies
Source: Bioinformatics. 2022 Dec 19;39(1):btac811. doi: 10.1093/bioinformatics/btac811 (PMC9848046; doi:10.1093/bioinformatics/btac811)
Supplement: btac811_Supplementary_Data [file btac811_supplementary_data.zip]

Archive with 3 entries (3 files):
- supplementary.tex
- workflows.eps
- supplementary.pdf
