# Supplementary material for: mOWL: Python library for machine learning with biomedical ontologies
Source: Bioinformatics. 2022 Dec 19;39(1):btac811. doi: 10.1093/bioinformatics/btac811 (PMC9848046; doi:10.1093/bioinformatics/btac811)
Supplement: btac811_Supplementary_Data [file btac811_supplementary_data.zip › supplementary.tex]

\documentclass{article}
\usepackage[utf8]{inputenc}
\usepackage{enumerate}
\usepackage{adjustbox}
\usepackage{multirow}
\usepackage{float}
\usepackage{algorithm}
\usepackage{algpseudocode}
\usepackage{hyperref}
\hypersetup{
    colorlinks=true,
    linkcolor=blue,
    urlcolor=blue,
}


\newcommand{\fst}[1]{\textbf{#1}}
\newcommand{\snd}[1]{\textit{#1}}
\newcommand{\mc}[1]{\multicolumn{2}{|c|}{#1}}

\title{mOWL: Python library for machine learning with
  biomedical ontologies\\ Supplementary Material}
\author{Fernando Zhapa-Camacho \and Maxat Kulmanov \and Robert Hoehndorf}

\begin{document}

\maketitle

In this supplementary material we show the results of methods
implemented in mOWL across different datasets. In each section we
detail how datasets were constructed. In terms of methods, we have
classified them into three categories: graph-based methods, syntactic
and semantic.

Graph based methods are split into two groups: random-walk based and
knowledge graph embedding methods. In the case of knowledge graph
embedding methods we have performed hyperparameter optimization (HPO) as
follows:

\begin{itemize}
\item TransE:
  \begin{itemize}
  \item vector size: $[50, 100, 150, 200, 300, 400]$
  \item epochs: $[20, 40, 60]$
  \item learning rate: $[10^{-4}, 10^{-3}, 10^{-2}, 10^{-1}]$
  \item batch size: $[2048, 4096, 8192]$
  \end{itemize}

\item DistMult:

  \begin{itemize}
  \item vector size: $[50, 100, 150, 200, 300, 400]$
  \item epochs: $[20, 40, 60]$
  \item learning rate: $[10^{-4}, 10^{-3}, 10^{-2}, 10^{-1}]$
  \item batch size: $[2048, 4096, 8192]$
  \end{itemize}

\item ConvKB:

  \begin{itemize}
  \item vector size: $[100, 200, 300]$
  \item epochs: $[40, 50, 60, 70]$
  \item learning rate: $[10^{-4}, 10^{-3}, 10^{-2}, 10^{-1}]$
  \item batch size: $[1024, 2048, 4096, 8192]$
  \item hidden dropout rate: $[0.0, 0.1, 0.2, 0.3]$
  \item number of filters: $[50, 100, 200, 400]$
  \end{itemize}
\end{itemize}

The algorithm followed for HPO is called Tree-structured Parzen
Estimator provided by Optuna library.

\section{Protein-protein interaction results across several models}

In this section we find experiments on the protein--protein
interaction prediction task using methods found in mOWL either by
direct implementation or interfacing with other libraries (such as
PyKEEN). The data used for this experiments consists of the Gene
Ontology released on 20-10-2021 (downloaded from
\url{http://purl.obolibrary.org/obo/go.owl}) and protein interaction
data found in String Database version 11.5 (downloaded from
\url{https://stringdb-static.org/download/protein.links.v11.5.txt.gz}). Particularly,
the data used was that related to yeast species. In mOWL, it is
available as a built-in dataset called \texttt{PPIYeastDataset} that
consists of three ontologies: training, validation and
testing. Protein interaction data was randomly split 90:5:5 across
training, validation and testing ontologies and Gene Ontology
functional annotations of proteins is part of the training ontology
only. Protein interactions are represented as an axiom of the form
$protein_1 \sqsubseteq interacts\_with . protein_2$.


\begin{table}[H]
  \begin{adjustbox}{width=\textwidth}
      \begin{tabular}{|p{5em}p{5em}|c|c|c|c|c|c|c|c|c|c|}
      \hline

        \mc{\multirow{2}{*}{Method}}  & \mc{Hits@1}  & \mc{Hits@10}    & \mc{Hits@100}   & \mc{Mean rank}  & \mc{Rank AUC} \\ \cline{3-12}
                                                & & R & F &  R      & F      & R      & F      & R      & F      & R    & F      \\ \hline
        \multicolumn{12}{l}{\textbf{Graph based:}} \\ \hline
        \multirow{5}{*}{DL2Vec $+$ }  & DeepWalk  & 0.000 & 0.000 & 0.040 & 0.056 & 0.399 & 0.427 & 269.310 & 258.390 & 0.950 & 0.960   \\
                                      & Node2Vec  & 0.000 & 0.000 & 0.000 & 0.000 & 0.014 & 0.014 & 664.930 & 664.810 & 0.890 & 0.890   \\

                                      & TransE    & 0.000 & 0.000 & \fst{0.101} & \fst{0.353} & 0.567 & \fst{0.827} & \fst{203.993} & \fst{139.965} &	\fst{0.966} &	\fst{0.977} \\
                                      %& {TransH}    & 0.000 & 0.000 &	0.064 &	0.131 &	0.336 &	0.429 &	458.679 &	402.981 &	0.923 &	0.932 \\
                                      %& {TransR}    & 0.000 & 0.000 &	0.089 &	0.267 &	0.529 &	0.758 &	244.987 &	186.412 &	0.959 &	0.969 \\
                                      %& {TransD}    & 0.000 & 0.000 &	0.106 &	0.339 &	0.585 &	0.822 &	176.708 &	118.911 &	0.970 &	0.980 \\
                                      & DistMult  & 0.005 & 0.011 & 0.090 & 0.243 & 0.492 & 0.685 & 254.412 & 198.026 &	0.957 &	0.967 \\
                                     % & ComplEx     & 0.001 & 0.002 &	0.035 &	0.149 &	0.361 &	0.569 &	512.374 &	450.639 &	0.914 &	0.924 \\
                                      %& ConvE  & 0.001 &	0.001 &	0.006 &	0.007 &	0.046 &	0.054 &	1988.542 &	1933.905 &	0.666 &	0.675 \\
                                      & ConvKB    & 0.006 & 0.035 & 0.064 & 0.333 & 0.521 & 0.810 & 246.425 & 177.414 &	0.959 &	0.970 \\
        
        \hline
         \hline
        \multirow{5}{*}{OWL2Vec* $+$} & DeepWalk  & 0.000 & 0.000 & 0.005 & 0.007 & 0.269 & 0.280 & 356.010 & 349.450 &	0.940 & 0.940   \\
                                      & {Node2Vec}& 0.000 & 0.000 & 0.000 & 0.000 & 0.016 & 0.016 & 693.330 & 693.160 &	0.880 & 0.880   \\
                                      & {TransE}  & 0.000 & 0.000 & 0.082 & 0.352 & 0.549 & 0.805 & 221.963 & 153.327 &	0.963 &	0.974 \\ 
                                      %& {TransH}     & 0.000 & 0.000 &	0.065 &	0.137 &	0.343 &	0.432 &	456.340 &	401.716 &	0.923 &	0.932 \\
                                      %& {TransR}     & 0.000 & 0.000 &	0.088 &	0.262 &	0.526 &	0.755 &	245.844 &	188.063 &	0.959 &	0.969 \\
                                      %& {TransD}     & 0.000 & 0.000 &	0.104 &	0.347 &	0.593 &	0.827 &	177.528 &	119.615 &	0.970 &	0.980 \\
                                      & DistMult  & 0.006 & 0.017 & 0.087 & 0.242 & 0.487 & 0.671 & 272.876 & 216.999 &	0.954 &	0.964 \\
                                      %& ComplEx      & 0.001 & 0.003 &	0.036 &	0.150 &	0.363 &	0.570 &	509.115 &	447.318 &	0.915 &	0.925 \\
                                      %& ConvE & 0.001 &	0.001 &	0.010 &	0.020 &	0.108 &	0.167 &	1391.675 &	1337.381 &	0.766 &	0.775 \\

                                      & ConvKB    & 0.002 & \fst{0.063} & 0.042 & 0.346 & 0.506 & 0.819 & 234.427 & 158.849 & 0.961 & 0.973   \\
        \hline
        \multicolumn{12}{l}{\textbf{Syntactic:}}                                                                                   \\ \hline
        {Onto2Vec}        &                       & \fst{0.007} & 0.014 & 0.069 & 0.120 & 0.528 & 0.609 & 282.900 & 251.240 & 0.950 & 0.960 \\
        {OPA2Vec}         &                       & \fst{0.007} & 0.013 & 0.066 & 0.106 & 0.550 & 0.605 & 288.730 & 264.480 & 0.950 & 0.960 \\\hline
        \multicolumn{12}{l}{\textbf{Semantic:}}                                                                                    \\ \hline
        ELEmbeddings      &                       & 0.006 & 0.013 & 0.059 & 0.120 & 0.417 & 0.622 & 296.194 & 234.919 & 0.951 & 0.961   \\
        {ELBoxEmbeddings} &                       & 0.004 & 0.007 & 0.010 & 0.318 & \fst{0.588} & 0.820 & 216.282 & 160.535 & 0.964 & 0.974 \\ \hline
        
        
\end{tabular}
\end{adjustbox}
\label{tab:ppi}
\caption[PPI results using different combination of methods.]{Protein-protein interaction prediction across different methods.}
\end{table}

\section{Gene-disease association results across several models}

In this section we show results on prediction of gene--disease
association on two species: mouse and human. For this experiment, we
used phenotypic annotations of genes and diseases and computed
associations based on phenotypic similarity. For genes annotations we
used the \textit{Mouse/Human Orthology with Phenotype Annotations}
document downloaded from
\url{http://www.informatics.jax.org/downloads/reports/HMD_HumanPhenotype.rpt}. Disease
annotations were obtained from the \textit{HPO annotations for rare
  diseases} document dowloaded from
\url{http://purl.obolibrary.org/obo/hp/hpoa/phenotype.hpoa}. These
annotations were added to the \textit{Unified Phenotype
  Ontology}(uPheno) to build the training ontology.

Futhermore,
gene-disease associations were obtained from the \textit{Associations
  of Mouse Genes with DO Diseases} file downloaded from
\url{http://www.informatics.jax.org/downloads/reports/MGI_DO.rpt}. From
this file, associations for human and mouse were extracted and each of
them were randomly split 80:10:10, added to the training ontology and
created the validation and testing ontologies, respectively. In this
way, we created the \texttt{GDAHumanDataset} and
\texttt{GDAMouseDataset} built-in datasets. For the semantic models
over the description language $\mathcal{EL}$, it was necessary to
remove complex axioms from the training ontology. This resulted in the   \texttt{GDAHumanELDataset} and
\texttt{GDAMouseELDataset} datasets.

\subsection{Mouse}

\begin{table}[H]
  \begin{adjustbox}{width=\textwidth}
    \begin{tabular}{|p{5em}p{5em}|c|c|c|c|c|c|c|c|c|c|}
      \hline
      
      \mc{\multirow{2}{*}{Method}}      & \mc{Hits@1} & \mc{Hits@10} & \mc{Hits@100} & \mc{Mean rank} & \mc{Rank AUC}                                                             \\ \cline{3-12}
                                        &             & R            & F             & R              & F       & R       & F       & R          & F          & R       & F       \\ \hline
      \multicolumn{12}{l}{\textbf{Graph based:}}                                                                                                                                  \\ \hline
      \multirow{5}{*}{DL2Vec $+$ }      & {DeepWalk}  & 0.000        & 0.000         & 0.000          & 0.000   & 0.032   & 0.032   & 842.330    & 842.120    & 0.901   & 0.901   \\
                                        & {Node2Vec}  & 0.000        & 0.000         & 0.000          & 0.000   & {0.120} & {0.120} & {763.600}  & {762.580}  & {0.911} & {0.911} \\
                                        & {TransE}    & 0.008        & 0.329         & 0.558          &	\fst{0.692}   & \fst{0.800}   & \fst{0.804}   & \fst{322.958}    & \fst{318.337}    & \fst{0.963}   & \fst{0.964}   \\
                                    %   & {TransH}    & 0.067        & 0.258         & 0.475          &	0.533   & 0.596   & 0.596   & 1296.231   & 1292.515   & 0.847   & 0.848   \\
                                    %   & {TransR}    & 0.000        & 0.000         & 0.000          &	0.000   & 0.008   & 0.008   & 3608.542   & 3605.696   & 0.571   & 0.572   \\
                                    %   & {TransD}    & 0.050        & 0.221         & 0.446          &	0.504   & 0.642   & 0.650   & 599.350    & 596.025    & {0.931} & {0.931} \\
                                        & DistMult    & \fst{0.087}        & 0.217         & 0.467          &	0.529   & 0.700   & 0.700   & 695.381    & 691.615    & 0.919   & 0.920   \\
                                      % & ComplEx     & 0.008        & 0.188         & 0.333          &	0.446   & 0.537   & 0.537   & 1412.127   & 1407.173   & 0.833   & 0.834   \\
                                      % & ConvE       & 0.021        & 0.029         & 0.171          &	0.233   & 0.442   & 0.446   & 1105.681   & 1101.073   & 0.870   & 0.871   \\
                                        & ConvKB      & {0.050}        & 0.263         & 0.450          &	0.567   & 0.708   & 0.708   & 540.323    & 535.894    & 0.937   & 0.938   \\
            \hline
       \hline
      \multirow{5}{*}{OWL2Vec* $+$ }    & {DeepWalk}  & 0.000        & 0.000         & 0.000          & 0.000   & 0.012   & 0.012   & 1197.940   & 1197.580   & 0.859   & 0.859   \\
                                        & {Node2Vec}  & 0.000        & 0.000         & 0.000          & 0.000   & 0.044   & 0.044   & 949.740    & 948.800    & 0.889   & 0.889   \\
                                        & {TransE}    & 0.021        & \fst{0.342}         & \fst{0.604}          &	0.667   & 0.758   & 0.762   & 344.171    & 340.042    & 0.961   & 0.961   \\
                                      % & {TransH}    & 0.054        & 0.204         & 0.425          &	0.483   & 0.529   & 0.529   & 1794.450   & 1791.125   & 0.788   & 0.788   \\
                                      % & {TransR}    & 0.046        & 0.333         & 0.613          &	0.692   & 0.729   & 0.729   & 880.894    & 877.044    & 0.897   & 0.897   \\
                                      % & {TransD}    & 0.050        & 0.342         & 0.600          &	0.662   & 0.771   & 0.775   & 353.327    & 349.581    & 0.960   & 0.960   \\
                                        & DistMult    & 0.046        & \fst{0.342}         & 0.592          &	0.658   & 0.725   & 0.725   & 996.840    & 992.744    & 0.883   & 0.884   \\
                                      % & ComplEx     & 0.004        & 0.117         & 0.229          &	0.354   & 0.496   & 0.496   & 1648.250   & 1643.550   & 0.805   & 0.806   \\
                                      % & ConvE       & 0.000        & 0.000         & 0.008          &	0.008   & 0.188   & 0.200   & 2159.421   & 2156.404   & 0.744   & 0.745   \\
                                        & ConvKB      & 0.000        & 0.308         & 0.429          &	0.608   & 0.721   & 0.725   & 616.617    & 611.154    & 0.928   & 0.929   \\
            \hline
            \multicolumn{12}{l}{\textbf{Syntactic:}}                                                                                                                              \\ \hline
            {Onto2Vec}                  &             & {0.004}      & {0.004}       & {0.046}        &	{0.050} & {0.475} & {0.492} & {1365.071} & {1362.390} &	{0.839} & {0.839} \\
        {OPA2Vec}                       &             & 0.000        & 0.000         & 0.029          &	0.029   & 0.450   & 0.450   & 1557.319   & 1554.821   &	0.816   & 0.816   \\ \hline
            \multicolumn{12}{l}{\textbf{Semantic:}}                                                                                                                               \\ \hline
                  ELEmbeddings          &             & {0.019}      & 0.024         & 0.105          & 0.119   & 0.315   & 0.323   & 2292.836   & 2290.353   & 0.728   & 0.729   \\
             {ELBoxEmbeddings}          &             & 0.016        & {0.194}       & {0.332}        & {0.380} & {0.426} & {0.429} & {2257.307} & {2254.620} & {0.732} & {0.733} \\ \hline

\end{tabular}
\end{adjustbox}
\label{tab:gdamouse}
\caption[Mouse gene-gisease association results using different combination
of methods.]{Mouse gene-disease association prediction across different
  methods.}
\end{table}


\subsubsection{Human}

\begin{table}[H]
  \begin{adjustbox}{width=\textwidth}
      \begin{tabular}{|p{5em}p{5em}|c|c|c|c|c|c|c|c|c|c|}
      \hline
                
        \mc{\multirow{2}{5em}{Method}}    & \mc{Hits@1} & \mc{Hits@10} & \mc{Hits@100} & \mc{Mean rank} & \mc{Rank AUC}                                                             \\ \cline{3-12}
                                          &             & R            & F             & R              & F       & R       & F       & R          & F          & R       & F       \\ \hline
        \multicolumn{12}{l}{\textbf{Graph based:}}                                                                                                                                  \\ \hline
        \multirow{5}{5em}{DL2Vec $+$}     & {DeepWalk}  & 0.000        & 0.000         & {0.009}        & {0.009} & 0.130   & 0.131   &	{2413.580} & {2412.610} & {0.714} & {0.714} \\
                                          & {Node2Vec}  & 0.000        & 0.000         & 0.007          & 0.007   & {0.174} & {0.174} &	2530.000   & 2528.800   & 0.700   & 0.700   \\
                                          & {TransE}    & 0.007        & 0.125         & 0.235          & 0.385   & \fst{0.454}   & \fst{0.460}   &	\fst{1699.151}   & \fst{1695.330}   & \fst{0.799}   & \fst{0.799}   \\
                                        % & {TransH}    & 0.010        & 0.052         & 0.110          & 0.202   & 0.307   & 0.308   &	2153.947   & 2150.612   & 0.744   & 0.745   \\
                                        % & {TransR}    & 0.013        & 0.121         & 0.252          & 0.396   & 0.451   & 0.451   &	1807.751   & 1804.267   & 0.786   & 0.786   \\
                                        % & {TransD}    & 0.022        & 0.112         & 0.256          & 0.370   & 0.468   & 0.471   &	1474.260   & 1470.842   & 0.825   & 0.826   \\
                                          & DistMult    & 0.027        & 0.098         & 0.246          & 0.360   & 0.432   & 0.434   &	1931.352   & 1928.061   & 0.771   & 0.771   \\
                                       %  & ComplEx     &                                                                                                                           \\
                                        % & ConvE       & 0.000        & 0.000         & 0.001          & 0.001   & 0.039   & 0.039   &	3288.981   & 3284.989   & 0.609   & 0.610   \\
                                          & ConvKB      & 0.014        & 0.088         & 0.184          & 0.311   & 0.393   & 0.393   &	1975.406   & 1971.498   & 0.766   & 0.766   \\
             \hline             
        \hline
        \multirow{5}{5em}{OWL2Vec* $+$}   & {DeepWalk}  & 0.000        & 0.000         & 0.000          & 0.000   & 0.033   & 0.033   &	2803.980   & 2803.170   & 0.667   & 0.667   \\
                                          & {Node2Vec}  & 0.000        & 0.000         & 0.001          & 0.001   & 0.068   & 0.068   &	2789.140   & 2788.210   & 0.669   & 0.669   \\
                                          & {TransE}    & 0.014        & 0.085         & 0.174          & 0.287   & 0.388   & 0.390   &	1975.922   & 1972.496   & 0.766   & 0.766   \\
                                        % & {TransH}    & 0.009        & 0.023         & 0.055          & 0.082   & 0.140   & 0.144   &	3149.744   & 3146.818   & 0.626   & 0.626   \\ 
                                        % & {TransR}    & 0.022        & 0.078         & 0.203          & 0.311   & 0.399   & 0.401   &	2180.138   & 2176.982   & 0.741   & 0.742   \\
                                        % & {TransD}    & 0.022        & 0.061         & 0.166          & 0.271   & 0.405   & 0.409   &	2125.124   & 2121.682   & 0.748   & 0.748   \\
                                          & DistMult    & 0.009        & \fst{0.170}         & \fst{0.278}          & \fst{0.425}   & 0.435   & 0.437   &	2221.648   & 2217.627   & 0.736   & 0.737   \\
                                        % & ComplEx     & 0.010        & 0.023         & 0.097          & 0.182   & 0.340   & 0.344   &	2484.056   & 2480.536   & 0.705   & 0.706   \\
                                        % & ConvE       &                                                                                                                           \\
                                          & ConvKB      & 0.004        & 0.081         & 0.111          & 0.264   & 0.363   & 0.365   &	2193.811   & 2189.135   & 0.740   & 0.740   \\
        \hline
        \multicolumn{12}{l}{\textbf{Syntactic:}}                                                                                                                                    \\ \hline
            {Onto2Vec}                    &             & {0.001}      & {0.011}       & {0.023}        & {0.025} & {0.216} & {0.219} & {2349.420} & {2347.290} & {0.721} & {0.721} \\ 
    {OPA2Vec}                             &             & {0.001}      & 0.001         & 0.014          & 0.016   & 0.187   & 0.193   &	2550.080   & 2548.150   & 0.697   & 0.698   \\ \hline
        \multicolumn{12}{l}{\textbf{Semantic:}}                                                                                                                                     \\ \hline
                     ELEmbeddings         &             & \fst{0.028}      & 0.113         & {0.250}        & {0.373} & {0.408} & {0.409} &	2619.938   & 2616.655   & 0.690   & 0.690   \\
             {ELBoxEmbeddings}            &             & 0.004        & {0.120}       & 0.194          & 0.323   & 0.363   & 0.365   &	{2455.524} & {2451.806} & {0.709} & {0.710} \\ \hline
                  
\end{tabular}
\end{adjustbox}
\label{gdahuman}
\caption[Human gene-disease association results using different combination
of methods.]{Human gene-disease association prediction across different methods.}
\end{table}

\section{Time comparison for OWL2Vec* projection method between
  original and mOWL implementation.}


\begin{table}[H]
  \label{tab:graph_based}
  \centering
  \begin{adjustbox}{width=\textwidth}
  
  \begin{tabular}{|c|c|c|c|c|c|c|}
    \hline \multicolumn{3}{|c|}{\textbf{Parameters}} & \multicolumn{2}{|c|}{\textbf{Time for GO Slim Yeast (s)}} & \multicolumn{2}{|c|}{\textbf{Time for GO (s)}}                                        \\
    \hline \textbf{ OT }                             & \textbf{ BT }                                             & \textbf{ IL } & \textbf{OWL2Vec*} & \textbf{mOWL} & \textbf{OWL2Vec*} & \textbf{mOWL} \\
    \hline { Yes }                                   & { Yes }                                                   & { Yes }       & 1.686             & \fst{0.042}   & 210.690           & \fst{8.490}   \\
    \hline { Yes }                                   & { Yes }                                                   & { No }        & 1.255             & \fst{0.125}   & 125.580           & \fst{2.450}   \\
    \hline { Yes }                                   & { No }                                                    & { Yes }       & 1.697             & \fst{0.069}   & 211.880           & \fst{6.890}   \\
    \hline { Yes }                                   & { No }                                                    & { No }        & 1.201             & \fst{0.005}   & 107.980           & \fst{1.670}   \\
    \hline { No }                                    & { Yes }                                                   & { Yes }       & 2.605             & \fst{0.028}   & 667.120           & \fst{11.140}  \\
    \hline { No }                                    & { Yes }                                                   & { No }        & 1.913             & \fst{0.017}   & 569.510           & \fst{4.530}   \\
    \hline { No }                                    & { No }                                                    & { Yes }       & 2.604             & \fst{0.025}   & 645.770           & \fst{10.480}  \\
    \hline { No }                                    & { No }                                                    & { No }        & 1.942             & \fst{0.007}   & 549.690           & \fst{3.530}   \\
    \hline
  \end{tabular}
  \end{adjustbox}

  \caption[Runnig time results for OWL2Vec*.]{Time comparison between
    mOWL and original implementations of the OWL2Vec* projection rules. Some of the parameters from the original implementation are: only taxonomy (OT), bidirectional taxonomy (BT), and include literals (IL). Tests were done with the Gene Ontology (GO) and a subset (GO Slim Yeast) of GO.}
  \label{tab:owl2vec}
\end{table}


\section{General representation of workflows in mOWL}

In the Figure \ref{fig:workflows} we show how mOWL can be used to implement or access to different tools existing in the literature. As mentioned in the main document, the  embeddings generated from an ontology can be of three types: graph-based, syntactic or semantic. We show some reduced algorithms to show how the mOWL can be used to implement embeddings methods. Detailed examples can be found in the documentation website: \url{https://mowl.readthedocs.io/en/latest/examples/index.html} and can be downloaded as Jupyter notebooks.

\subsection{Graph-based:} For this group of methods, mOWL provides several \textit{projectors}, that will transform the ontology into a graph. Each projector has its own projection rules. Two particular examples of projectors are: \texttt{DL2VecProjector} and \texttt{OWL2VecStarProjector}.

After obtaining a graph, there are at least two ways of generating embeddings: using random walks or knowledge graph embedding methods. In the case of DL2Vec, we could implement it by following the algorithm:

\begin{algorithm}
\caption{Implementation of DL2Vec in mOWL}\label{alg:dl2vec}
\begin{algorithmic}
\Require $ontology\_file.owl$
\Ensure $ontology = ontology\_file.owl$
\State $graph \gets DL2VecProjector(ontology)$
\State $walks \gets DeepWalk(graph)$
\State $embeddings = Word2Vec(walks)$
\end{algorithmic}
\end{algorithm}

mOWL provides the classes \texttt{DL2VecProjector} and \texttt{DeepWalk}. \texttt{Word2Vec} is used from external source.

\subsection{Syntactic:} In this category, we have grouped the methods that encode ontology entities using the textual information existing on it. To implement tools such as Onto2Vec, we could follow the following algorithm:

\begin{algorithm}
\caption{Implementation of Onto2Vec in mOWL}\label{alg:onto2vec}
\begin{algorithmic}
\Require $ontology\_file.owl$
\Ensure $ontology = ontology\_file.owl$
\State $reasoner = MOWLReasoner(ontology)$
\State $new\_axioms = reasoner.infer\_subclass\_axioms()$ 
\State $ontology.add(new\_axioms)$
\State $new\_axioms = reasoner.infer\_equivalent\_class\_axioms()$ 
\State $ontology.add(new\_axioms)$
\State $new\_axioms = reasoner.infer\_disjoint\_class\_axioms()$ 
\State $ontology.add(new\_axioms)$
\State $corpus = extract\_axiom\_corpus(ontology)$
\State $embeddings = Word2Vec(corpus)$
\end{algorithmic}
\end{algorithm}

mOWL provides the class \texttt{MOWLReasoner} and the methods \texttt{infer\_subclass\_axioms}, \texttt{infer\_equivalent\_class\_axioms}, \texttt{infer\_disjoint\_axioms} and \texttt{extract\_axiom\_corpus}. 


\subsection{Semantic:} In this category, the model is designed in such a way that encodes the semantics of the axioms. An example of this methods is ELEmbeddings, which proposes a model to encode the semantics of the $\mathcal{EL}$ description logic. In mOWL, we provide the necessary methods to work with these kind of models. We can implement ELEmbeddings as follows:

\begin{algorithm}
\caption{Implementation of Onto2Vec in mOWL}\label{alg:onto2vec}
\begin{algorithmic}
\Require $ontology\_file.owl$
\Ensure $ontology = ontology\_file.owl$
\State $el\_normal\_forms = ELDataset(ontology)$
\State $el\_model = ELEmbeddings(el\_normal\_forms)$
\State $el\_model.train()$
\end{algorithmic}
\end{algorithm}

mOWL provides the class \texttt{ELDataset} and \texttt{ELEmbeddings}.

 \begin{figure}[ht]
   \centering
   \includegraphics[width=\textwidth]{workflows.eps}
   \caption[mOWL components.]{Different components existing
     in mOWL. (1) includes the ontology creation, modification and
     reasoning. (2) represent the graph-based and syntactic extraction
     information functionalities as well as the preprocessing steps needed for semantic models. (3) incorporates the
     embedding process that can be done with either graph-based, 
     syntactic or semantic methods. (4)
     consists of the evaluation and inference modules for the generated
     embeddings. (5) is not a component of mOWL but shows the types of models that can be implemented based on how the background knowledge is used.}
   \label{fig:workflows}
 \end{figure}

 


 
 % \section{Use cases}

 % The embeddings generated in mOWL contain information from the background knowledge. These embeddings can be used differently depending on the model design. In Table \ref{tab:usecases}, we show methods implemented in mOWL classified by how the generated embeddings are used for prediction.

 % In Tables \ref{ppi}--\ref{gdahuman}, we have shown that all the methods in Table \ref{tab:usecases} (except DeepGOZero) can be used for both PPI and GDA predictions.
 
 % mOWL can be used to implement methods for different biomedical-related tasks. Table \ref{tab:usecases}, shows some examples of methods implemented in mOWL. All these examples can be found in mOWL documentaion at \url{https://mowl.readthedocs.io/en/latest/examples/index.html}

 % \begin{table}[ht]
 %   \centering
 %   \begin{adjustbox}{width=\textwidth}
 %   \begin{tabular}{|p{3cm}|p{2cm}|p{7cm}|}
 %     \hline
 %     \textbf{Model name} & \textbf{Model type} & \textbf{Type of prediction} \\ \hline
 %     DL2Vec & graph-based &  similarity computation \\ \hline
 %     Onto2Vec & syntactic & similairty  computation \\ \hline
 %     Onto2Vec & syntactic & similarity computation\\ \hline
 %     ELEmbeddings & semantic & plausabiity of inferred axioms computation\\ \hline
 %     ELBoxEmbeddings & semantic & plausability of inferred axiom computation \\ \hline
 %     DeepGOZero & semantic & zero-shot prediction + plausability of axiom \\ \hline
 %   \end{tabular}
 %   \end{adjustbox}
 %   \caption[mOWL use cases.]{Different types of methods implementable in mOWL based on the type of prediction they use. DL2Vec, Onto2Vec and OPA2Vec are examples of methods where the predictions are done by computing similarity between entities. ELEmbeddings and ELBoxEmbeddings are semantic models and the predictions are computed by scoring new potential axioms. DeepGOZero mixes feature-based input data together with a semantic model; the predictions in DeepGOZero are zero-shot based.}
 %   \label{tab:usecases}
 % \end{table}
 
\end{document}
